# Supplementary material for: High Crystallinity Vertical Few-Layer Graphene Grown Using Template Method Assisted ICPCVD Approach
Source: Nanomaterials (Basel). 2022 Oct 25;12(21):3746. doi: 10.3390/nano12213746 (PMC9658688; doi:10.3390/nano12213746)
Supplement: Supplementary file 1 [file nanomaterials-12-03746-s001.zip]

Archive with 1 entries (1 files):
- nanomaterials-1978346-supplementary.pdf
